# Supplementary material for: A structured professional development curriculum for postdoctoral fellows leads to recognized knowledge growth
Source: PLoS One. 2021 Nov 22;16(11):e0260212. doi: 10.1371/journal.pone.0260212 (PMC8608334; doi:10.1371/journal.pone.0260212)
Supplement: S1 Dataset — (XLSX) [file pone.0260212.s004.xlsx]

## Sheet: Fig 1B
Response number	What is you faculty classification or appointment?	Which transferable skills do you wish you had developed further prior to becoming a faculty member?
1	Assistant Professor	Team Building/Mentorship
2	Assistant Professor	Academic and Scientific Skills,Statistics,Grant and Scientific Writing,Team Building/Mentorship,Networking,Preparation for Industry,Teaching Skills,Collaboration and Teamwork,Conflict Resolution and Interpersonal Management,Personal Finance
3	Assistant Professor	Academic and Scientific Skills,Statistics,Programming/Coding,Grant and Scientific Writing,Lab Business Management,Teaching Skills,Presentation Skills,Lab Finances and Budgeting,Conflict Resolution and Interpersonal Management
4	Assistant Professor	Grant and Scientific Writing,Lab Finances and Budgeting,Personal Finance
5	Assistant Professor	Academic and Scientific Skills,Team Building/Mentorship,Networking,Lab Finances and Budgeting,Collaboration and Teamwork,Personal Finance
6	Assistant Professor	Statistics,Team Building/Mentorship,Lab Business Management,Lab Finances and Budgeting,Collaboration and Teamwork
7	Assistant Professor	Team Building/Mentorship,Lab Business Management
8	Assistant Professor	Academic and Scientific Skills,Presentation Skills,Conflict Resolution and Interpersonal Management
9	Assistant Professor	Lab Business Management
10	Assistant Professor	Team Building/Mentorship,Teaching Skills,Lab Finances and Budgeting
11	Assistant Professor	Programming/Coding,Team Building/Mentorship,Teaching Skills,Lab Finances and Budgeting,Conflict Resolution and Interpersonal Management
12	Assistant Professor	Statistics,Grant and Scientific Writing,Team Building/Mentorship,Networking,Lab Finances and Budgeting
13	Assistant Professor	Statistics,Grant and Scientific Writing,Team Building/Mentorship,Networking,Teaching Skills,Presentation Skills,Personal Finance
14	Assistant Professor	Statistics,Grant and Scientific Writing,Personal Finance
15	Assistant Professor	Grant and Scientific Writing,Conflict Resolution and Interpersonal Management
16	Assistant Professor	Grant and Scientific Writing,Lab Business Management,Conflict Resolution and Interpersonal Management
17	Assistant Professor	Academic and Scientific Skills,Programming/Coding,Networking,Teaching Skills,Presentation Skills,Conflict Resolution and Interpersonal Management
18	Assistant Professor	Grant and Scientific Writing,Team Building/Mentorship,Lab Business Management,Networking,Presentation Skills,Lab Finances and Budgeting,Collaboration and Teamwork,Conflict Resolution and Interpersonal Management
19	Assistant Professor	Academic and Scientific Skills,Statistics,Team Building/Mentorship,Teaching Skills,Collaboration and Teamwork,Conflict Resolution and Interpersonal Management
20	Assistant Professor	Academic and Scientific Skills,Statistics,Team Building/Mentorship,Teaching Skills,Collaboration and Teamwork,Conflict Resolution and Interpersonal Management
21	Assistant Professor	Statistics,Programming/Coding,Lab Business Management
22	Assistant Professor	Statistics,Lab Finances and Budgeting
23	Assistant Professor	Lab Business Management,Conflict Resolution and Interpersonal Management
24	Assistant Professor	Statistics,Programming/Coding,Grant and Scientific Writing
25	Assistant Professor	Statistics,Programming/Coding,Grant and Scientific Writing,Team Building/Mentorship,Lab Business Management,Networking,Lab Finances and Budgeting,Conflict Resolution and Interpersonal Management
26	Assistant Professor	Academic and Scientific Skills,Teaching Skills
27	Assistant Professor	Team Building/Mentorship,Networking,Conflict Resolution and Interpersonal Management,Other
28	Assistant Professor	Grant and Scientific Writing,Team Building/Mentorship,Lab Business Management,Networking
29	Assistant Professor	Statistics,Programming/Coding,Lab Business Management,Lab Finances and Budgeting
30	Assistant Professor	Team Building/Mentorship,Lab Business Management,Public/Science Policy,Lab Finances and Budgeting
31	Assistant Professor	Academic and Scientific Skills,Statistics,Grant and Scientific Writing
32	Assistant Professor	Lab Business Management
33	Assistant Professor	Academic and Scientific Skills,Statistics,Programming/Coding,Grant and Scientific Writing,Lab Business Management,Presentation Skills,Conflict Resolution and Interpersonal Management
34	Assistant Professor	Statistics,Programming/Coding,Grant and Scientific Writing,Team Building/Mentorship,Networking,Presentation Skills,Collaboration and Teamwork,Conflict Resolution and Interpersonal Management
35	Assistant Professor	Grant and Scientific Writing,Networking,Lab Finances and Budgeting
36	Assistant Professor	Statistics,Programming/Coding,Team Building/Mentorship,Lab Business Management,Lab Finances and Budgeting
37	Assistant Professor	Grant and Scientific Writing,Team Building/Mentorship,Collaboration and Teamwork,Conflict Resolution and Interpersonal Management
38	Assistant Professor	Statistics,Programming/Coding,Grant and Scientific Writing,Team Building/Mentorship,Lab Business Management,Lab Finances and Budgeting,Conflict Resolution and Interpersonal Management,Personal Finance
39	Assistant Professor	Statistics,Grant and Scientific Writing,Personal Finance
40	Assistant Professor	Programming/Coding,Team Building/Mentorship,Lab Business Management,Networking
41	Assistant Professor	Networking,Public/Science Policy,Collaboration and Teamwork
42	Assistant Professor	Grant and Scientific Writing,Team Building/Mentorship,Lab Business Management,Networking,Collaboration and Teamwork,Conflict Resolution and Interpersonal Management
43	Assistant Professor	Team Building/Mentorship,Lab Finances and Budgeting,Conflict Resolution and Interpersonal Management,Other
44	Assistant Professor	Team Building/Mentorship,Teaching Skills,Presentation Skills
45	Assistant Professor	Team Building/Mentorship,Lab Finances and Budgeting,Conflict Resolution and Interpersonal Management
46	Assistant Professor	Grant and Scientific Writing,Team Building/Mentorship,Lab Business Management,Lab Finances and Budgeting
47	Assistant Professor	Presentation Skills
48	Assistant Professor	Academic and Scientific Skills,Statistics,Grant and Scientific Writing,Team Building/Mentorship,Networking,Teaching Skills,Presentation Skills,Collaboration and Teamwork,Conflict Resolution and Interpersonal Management
49	Assistant Professor	Grant and Scientific Writing,Team Building/Mentorship
50	Assistant Professor	Grant and Scientific Writing,Lab Business Management,Lab Finances and Budgeting,Collaboration and Teamwork,Conflict Resolution and Interpersonal Management
51	Assistant Professor	Grant and Scientific Writing,Team Building/Mentorship,Lab Business Management,Teaching Skills,Collaboration and Teamwork,Conflict Resolution and Interpersonal Management
52	Assistant Professor	Academic and Scientific Skills,Statistics,Grant and Scientific Writing,Team Building/Mentorship,Networking,Presentation Skills,Collaboration and Teamwork,Personal Finance
53	Assistant Professor	Grant and Scientific Writing,Team Building/Mentorship,Lab Business Management,Presentation Skills,Lab Finances and Budgeting,Conflict Resolution and Interpersonal Management
54	Assistant Professor	Academic and Scientific Skills,Statistics,Grant and Scientific Writing,Conflict Resolution and Interpersonal Management
55	Assistant Professor	Programming/Coding,Team Building/Mentorship,Lab Business Management,Lab Finances and Budgeting,Conflict Resolution and Interpersonal Management
56	Assistant Professor	Programming/Coding,Grant and Scientific Writing
57	Assistant Professor	Team Building/Mentorship,Lab Business Management
58	Assistant Professor	Grant and Scientific Writing,Team Building/Mentorship,Lab Business Management,Networking,Presentation Skills,Lab Finances and Budgeting,Conflict Resolution and Interpersonal Management
59	Assistant Professor	Academic and Scientific Skills,Grant and Scientific Writing,Teaching Skills,Presentation Skills
60	Assistant Professor	Grant and Scientific Writing,Team Building/Mentorship,Presentation Skills,Conflict Resolution and Interpersonal Management
61	Assistant Professor	Networking
62	Assistant Professor	Teaching Skills,Presentation Skills,Conflict Resolution and Interpersonal Management,Personal Finance
63	Assistant Professor	Grant and Scientific Writing,Team Building/Mentorship,Conflict Resolution and Interpersonal Management
64	Assistant Professor	Academic and Scientific Skills,Statistics,Programming/Coding,Grant and Scientific Writing,Team Building/Mentorship,Lab Business Management,Public/Science Policy,Teaching Skills,Lab Finances and Budgeting,Collaboration and Teamwork
65	Assistant Professor	Grant and Scientific Writing,Lab Business Management,Networking,Lab Finances and Budgeting
66	Assistant Professor	Academic and Scientific Skills,Statistics,Presentation Skills
67	Assistant Professor	Networking,Conflict Resolution and Interpersonal Management,Personal Finance
68	Assistant Professor	Preparation for Industry,Public/Science Policy,Teaching Skills
69	Assistant Professor	Grant and Scientific Writing
70	Assistant Professor	Grant and Scientific Writing,Lab Business Management,Networking,Lab Finances and Budgeting
71	Assistant Professor	Grant and Scientific Writing,Networking,Teaching Skills,Collaboration and Teamwork,Conflict Resolution and Interpersonal Management,Personal Finance
72	Associate Professor	Statistics,Programming/Coding,Lab Business Management,Conflict Resolution and Interpersonal Management
73	Associate Professor	Academic and Scientific Skills,Grant and Scientific Writing,Team Building/Mentorship,Presentation Skills,Conflict Resolution and Interpersonal Management
74	Associate Professor	Public/Science Policy,Teaching Skills
75	Associate Professor	Grant and Scientific Writing,Team Building/Mentorship,Lab Business Management,Lab Finances and Budgeting,Collaboration and Teamwork,Conflict Resolution and Interpersonal Management,Personal Finance
76	Associate Professor	Programming/Coding,Lab Finances and Budgeting
77	Associate Professor	Grant and Scientific Writing
78	Associate Professor	Academic and Scientific Skills,Team Building/Mentorship,Networking,Teaching Skills,Presentation Skills
79	Associate Professor	Networking
80	Associate Professor	Conflict Resolution and Interpersonal Management
81	Associate Professor	Statistics,Lab Business Management,Conflict Resolution and Interpersonal Management
82	Associate Professor	Academic and Scientific Skills,Grant and Scientific Writing,Team Building/Mentorship,Lab Finances and Budgeting
83	Associate Professor	Statistics,Grant and Scientific Writing,Team Building/Mentorship,Teaching Skills,Presentation Skills,Conflict Resolution and Interpersonal Management
84	Associate Professor	Grant and Scientific Writing,Team Building/Mentorship,Lab Business Management,Presentation Skills
85	Associate Professor	Statistics,Presentation Skills
86	Associate Professor	Lab Finances and Budgeting
87	Associate Professor	Statistics,Team Building/Mentorship,Conflict Resolution and Interpersonal Management
88	Associate Professor	Grant and Scientific Writing,Team Building/Mentorship,Lab Business Management,Lab Finances and Budgeting,Conflict Resolution and Interpersonal Management
89	Associate Professor	Academic and Scientific Skills,Programming/Coding,Grant and Scientific Writing,Lab Finances and Budgeting,Conflict Resolution and Interpersonal Management
90	Associate Professor	Statistics,Programming/Coding,Grant and Scientific Writing,Lab Finances and Budgeting
91	Associate Professor	Academic and Scientific Skills,Programming/Coding,Grant and Scientific Writing,Team Building/Mentorship,Lab Business Management,Networking,Teaching Skills,Presentation Skills,Lab Finances and Budgeting,Collaboration and Teamwork,Conflict Resolution and Interpersonal Management
92	Associate Professor	Programming/Coding
93	Associate Professor	Team Building/Mentorship,Lab Business Management,Lab Finances and Budgeting,Conflict Resolution and Interpersonal Management
94	Associate Professor	Programming/Coding,Team Building/Mentorship,Lab Business Management,Lab Finances and Budgeting,Conflict Resolution and Interpersonal Management
95	Associate Professor	Team Building/Mentorship,Lab Business Management,Lab Finances and Budgeting,Conflict Resolution and Interpersonal Management
96	Associate Professor	Statistics,Programming/Coding,Grant and Scientific Writing
97	Associate Professor	Team Building/Mentorship,Networking,Conflict Resolution and Interpersonal Management
98	Associate Professor	Lab Business Management
99	Associate Professor	Academic and Scientific Skills,Team Building/Mentorship,Lab Business Management,Networking,Conflict Resolution and Interpersonal Management
100	Associate Professor	Academic and Scientific Skills,Statistics,Grant and Scientific Writing,Team Building/Mentorship,Lab Business Management,Networking,Teaching Skills,Presentation Skills,Collaboration and Teamwork,Conflict Resolution and Interpersonal Management
101	Associate Professor	Statistics,Programming/Coding
102	Associate Professor	Grant and Scientific Writing,Team Building/Mentorship,Networking
103	Associate Professor	Team Building/Mentorship,Lab Business Management,Networking,Public/Science Policy,Conflict Resolution and Interpersonal Management
104	Associate Professor	Statistics,Programming/Coding,Grant and Scientific Writing,Team Building/Mentorship,Networking,Teaching Skills,Lab Finances and Budgeting
105	Associate Professor	Statistics,Programming/Coding,Lab Business Management,Conflict Resolution and Interpersonal Management
106	Associate Professor	Team Building/Mentorship,Networking,Teaching Skills,Collaboration and Teamwork,Conflict Resolution and Interpersonal Management,Other
107	Associate Professor	Statistics,Lab Finances and Budgeting
108	Associate Professor	Grant and Scientific Writing,Networking
109	Associate Professor	Academic and Scientific Skills,Statistics,Grant and Scientific Writing,Networking,Presentation Skills,Lab Finances and Budgeting
110	Associate Professor	Team Building/Mentorship,Lab Business Management,Preparation for Industry,Lab Finances and Budgeting
111	Associate Professor	Networking,Teaching Skills,Presentation Skills
112	Associate Professor	Networking
113	Associate Professor	Grant and Scientific Writing,Lab Finances and Budgeting,Conflict Resolution and Interpersonal Management
114	Associate Professor	Statistics,Teaching Skills,Presentation Skills
115	Associate Professor	Statistics,Lab Business Management,Conflict Resolution and Interpersonal Management
116	Associate Professor	Statistics,Grant and Scientific Writing,Team Building/Mentorship,Teaching Skills
117	Associate Professor	Team Building/Mentorship,Conflict Resolution and Interpersonal Management
118	Associate Professor	Grant and Scientific Writing,Team Building/Mentorship,Collaboration and Teamwork,Conflict Resolution and Interpersonal Management
119	Associate Professor	Networking,Presentation Skills,Collaboration and Teamwork
120	Associate Professor	Academic and Scientific Skills,Grant and Scientific Writing,Team Building/Mentorship,Preparation for Industry,Teaching Skills
121	Associate Professor	Statistics,Programming/Coding
122	Associate Professor	Team Building/Mentorship,Lab Business Management,Lab Finances and Budgeting,Conflict Resolution and Interpersonal Management
123	Associate Professor	Team Building/Mentorship,Lab Business Management,Networking,Presentation Skills,Lab Finances and Budgeting,Collaboration and Teamwork,Conflict Resolution and Interpersonal Management,Other
124	Associate Professor	Programming/Coding,Grant and Scientific Writing,Team Building/Mentorship,Public/Science Policy,Teaching Skills,Presentation Skills,Collaboration and Teamwork
125	Associate Professor	Statistics,Programming/Coding,Grant and Scientific Writing,Lab Finances and Budgeting
126	Associate Professor	Programming/Coding,Preparation for Industry
127	Associate Professor	Academic and Scientific Skills
128	Associate Professor	Statistics,Team Building/Mentorship
129	Clinical Instructional Faculty	Statistics,Programming/Coding
130	Clinical Instructional Faculty	Statistics,Lab Business Management,Lab Finances and Budgeting
131	Clinical Instructional Faculty	Statistics,Grant and Scientific Writing,Networking,Conflict Resolution and Interpersonal Management
132	Clinical Instructional Faculty	Academic and Scientific Skills,Statistics,Grant and Scientific Writing
133	Clinical Instructional Faculty	Statistics,Grant and Scientific Writing,Presentation Skills,Personal Finance
134	Clinical Instructional Faculty	Academic and Scientific Skills,Grant and Scientific Writing,Teaching Skills,Presentation Skills
135	Clinical Instructional Faculty	Academic and Scientific Skills,Grant and Scientific Writing,Conflict Resolution and Interpersonal Management
136	Clinical Instructional Faculty	Statistics,Public/Science Policy,Personal Finance
137	Clinical Instructional Faculty	Team Building/Mentorship,Networking,Collaboration and Teamwork,Conflict Resolution and Interpersonal Management
138	Clinical Instructional Faculty	Teaching Skills,Conflict Resolution and Interpersonal Management,Personal Finance
139	Clinical Instructional Faculty	Teaching Skills
140	Clinical Instructional Faculty	Academic and Scientific Skills,Grant and Scientific Writing,Teaching Skills
141	Clinical Instructional Faculty	Teaching Skills,Presentation Skills,Collaboration and Teamwork,Conflict Resolution and Interpersonal Management
142	Clinical Instructional Faculty	Public/Science Policy,Collaboration and Teamwork,Conflict Resolution and Interpersonal Management
143	Instructor	Statistics,Programming/Coding,Team Building/Mentorship
144	Instructor	Networking,Teaching Skills,Conflict Resolution and Interpersonal Management,Personal Finance
145	Instructor	Statistics,Networking,Presentation Skills
146	Instructor	Teaching Skills
147	Lecturer	Academic and Scientific Skills,Statistics,Team Building/Mentorship,Lab Business Management,Networking,Conflict Resolution and Interpersonal Management
148	Lecturer	Statistics,Programming/Coding,Networking
149	Lecturer	Statistics,Team Building/Mentorship,Lab Business Management
150	Lecturer	Statistics,Teaching Skills
151	Lecturer	Statistics,Programming/Coding,Team Building/Mentorship,Lab Business Management,Networking,Lab Finances and Budgeting,Personal Finance
152	Lecturer	Grant and Scientific Writing,Teaching Skills
153	Lecturer	Statistics,Grant and Scientific Writing,Networking,Presentation Skills,Collaboration and Teamwork,Conflict Resolution and Interpersonal Management,Personal Finance
154	Lecturer	Statistics,Grant and Scientific Writing,Team Building/Mentorship,Lab Business Management,Networking,Preparation for Industry,Public/Science Policy,Lab Finances and Budgeting,Collaboration and Teamwork
155	Other	Statistics,Team Building/Mentorship,Networking,Teaching Skills,Lab Finances and Budgeting,Collaboration and Teamwork,Conflict Resolution and Interpersonal Management,Personal Finance
156	Other	Academic and Scientific Skills,Team Building/Mentorship,Lab Business Management,Networking,Preparation for Industry,Collaboration and Teamwork,Conflict Resolution and Interpersonal Management
157	Other	Statistics,Team Building/Mentorship,Networking,Lab Finances and Budgeting
158	Other	Networking
159	Other	Statistics,Teaching Skills,Lab Finances and Budgeting
160	Other	Grant and Scientific Writing
161	Other	Academic and Scientific Skills,Statistics,Grant and Scientific Writing,Team Building/Mentorship,Lab Business Management,Networking,Teaching Skills,Presentation Skills,Lab Finances and Budgeting,Collaboration and Teamwork
162	Other	Grant and Scientific Writing,Networking,Public/Science Policy,Lab Finances and Budgeting
163	Other	Programming/Coding,Grant and Scientific Writing,Lab Finances and Budgeting
164	Other	Academic and Scientific Skills,Statistics,Programming/Coding,Grant and Scientific Writing,Team Building/Mentorship,Lab Business Management,Networking,Preparation for Industry,Teaching Skills,Lab Finances and Budgeting,Collaboration and Teamwork,Conflict Resolution and Interpersonal Management
165	Other	Programming/Coding,Grant and Scientific Writing,Lab Business Management,Teaching Skills,Lab Finances and Budgeting,Personal Finance
166	Other	Grant and Scientific Writing,Team Building/Mentorship,Conflict Resolution and Interpersonal Management
167	Other	Statistics,Programming/Coding,Conflict Resolution and Interpersonal Management
168	Other	Networking
169	Other	Statistics,Team Building/Mentorship
170	Other	Academic and Scientific Skills,Grant and Scientific Writing,Networking,Teaching Skills,Presentation Skills,Collaboration and Teamwork,Conflict Resolution and Interpersonal Management
171	Other	Grant and Scientific Writing,Team Building/Mentorship,Networking,Teaching Skills
172	Other	Grant and Scientific Writing,Lab Business Management,Lab Finances and Budgeting
173	Other	Conflict Resolution and Interpersonal Management
174	Other	Grant and Scientific Writing,Team Building/Mentorship,Lab Finances and Budgeting,Conflict Resolution and Interpersonal Management
175	Other	Academic and Scientific Skills,Statistics,Lab Business Management,Presentation Skills,Collaboration and Teamwork
176	Other	Statistics,Grant and Scientific Writing,Lab Business Management,Networking
177	Other	Collaboration and Teamwork
178	Other	Statistics,Team Building/Mentorship,Networking,Collaboration and Teamwork,Conflict Resolution and Interpersonal Management
179	Other	Grant and Scientific Writing,Team Building/Mentorship,Networking,Lab Finances and Budgeting,Conflict Resolution and Interpersonal Management
180	Professor	Academic and Scientific Skills,Statistics,Programming/Coding,Grant and Scientific Writing,Team Building/Mentorship,Lab Business Management,Teaching Skills,Conflict Resolution and Interpersonal Management
181	Professor	Team Building/Mentorship,Lab Business Management,Collaboration and Teamwork,Conflict Resolution and Interpersonal Management
182	Professor	Team Building/Mentorship,Networking,Lab Finances and Budgeting,Collaboration and Teamwork
183	Professor	Conflict Resolution and Interpersonal Management
184	Professor	Grant and Scientific Writing,Conflict Resolution and Interpersonal Management
185	Professor	Statistics,Public/Science Policy
186	Professor	Grant and Scientific Writing
187	Professor	Statistics
188	Professor	Statistics,Team Building/Mentorship
189	Professor	Grant and Scientific Writing,Networking,Presentation Skills,Collaboration and Teamwork,Conflict Resolution and Interpersonal Management
190	Professor	Statistics,Grant and Scientific Writing,Networking
191	Professor	Academic and Scientific Skills,Grant and Scientific Writing,Presentation Skills
192	Professor	Team Building/Mentorship
193	Professor	Statistics,Grant and Scientific Writing,Team Building/Mentorship,Lab Business Management
194	Professor	Grant and Scientific Writing,Team Building/Mentorship,Lab Business Management,Conflict Resolution and Interpersonal Management
195	Professor	Statistics,Grant and Scientific Writing,Lab Business Management,Lab Finances and Budgeting,Conflict Resolution and Interpersonal Management
196	Professor	Statistics,Grant and Scientific Writing
197	Professor	Grant and Scientific Writing,Team Building/Mentorship,Conflict Resolution and Interpersonal Management
198	Professor	Grant and Scientific Writing
199	Professor	Team Building/Mentorship,Teaching Skills,Conflict Resolution and Interpersonal Management
200	Professor	Conflict Resolution and Interpersonal Management
201	Professor	Grant and Scientific Writing
202	Professor	Grant and Scientific Writing,Networking,Collaboration and Teamwork
203	Professor	Other
204	Professor	Statistics,Grant and Scientific Writing
205	Professor	Grant and Scientific Writing,Team Building/Mentorship,Networking,Presentation Skills,Lab Finances and Budgeting,Collaboration and Teamwork,Conflict Resolution and Interpersonal Management
206	Professor	Academic and Scientific Skills,Statistics,Grant and Scientific Writing,Teaching Skills,Presentation Skills
207	Professor	Statistics,Public/Science Policy
208	Professor	Grant and Scientific Writing,Conflict Resolution and Interpersonal Management
209	Professor	Programming/Coding,Team Building/Mentorship,Teaching Skills
210	Professor	Statistics,Programming/Coding,Grant and Scientific Writing,Team Building/Mentorship
211	Professor	Grant and Scientific Writing,Conflict Resolution and Interpersonal Management
212	Professor	Lab Business Management,Lab Finances and Budgeting,Conflict Resolution and Interpersonal Management
213	Professor	Programming/Coding,Lab Business Management,Preparation for Industry
214	Professor	Grant and Scientific Writing,Lab Finances and Budgeting
215	Professor	Other
216	Professor	Academic and Scientific Skills,Statistics,Grant and Scientific Writing,Team Building/Mentorship,Teaching Skills,Presentation Skills,Collaboration and Teamwork,Conflict Resolution and Interpersonal Management,Personal Finance
217	Professor	Team Building/Mentorship,Public/Science Policy,Lab Finances and Budgeting,Conflict Resolution and Interpersonal Management
218	Professor	Academic and Scientific Skills,Statistics,Programming/Coding,Grant and Scientific Writing,Lab Business Management,Networking,Presentation Skills,Conflict Resolution and Interpersonal Management
219	Professor	Statistics
220	Professor	Academic and Scientific Skills,Statistics,Programming/Coding,Grant and Scientific Writing,Team Building/Mentorship,Teaching Skills,Presentation Skills,Personal Finance
221	Professor	Team Building/Mentorship,Presentation Skills
222	Professor	Statistics,Team Building/Mentorship,Networking,Public/Science Policy,Conflict Resolution and Interpersonal Management
223	Professor	Academic and Scientific Skills,Statistics,Programming/Coding,Grant and Scientific Writing,Presentation Skills
224	Professor	Public/Science Policy
225	Professor	Statistics,Lab Business Management,Lab Finances and Budgeting
226	Professor	Team Building/Mentorship,Lab Business Management,Lab Finances and Budgeting,Conflict Resolution and Interpersonal Management
227	Professor	Statistics,Programming/Coding,Grant and Scientific Writing,Team Building/Mentorship,Networking,Teaching Skills,Presentation Skills
228	Professor	Grant and Scientific Writing,Team Building/Mentorship,Lab Business Management,Networking,Teaching Skills,Collaboration and Teamwork
229	Professor	Team Building/Mentorship,Presentation Skills,Conflict Resolution and Interpersonal Management
230	Professor	Grant and Scientific Writing,Team Building/Mentorship,Lab Business Management,Lab Finances and Budgeting
231	Professor	Statistics,Programming/Coding
232	Professor	Academic and Scientific Skills,Grant and Scientific Writing
233	Professor	Lab Business Management,Public/Science Policy,Lab Finances and Budgeting,Conflict Resolution and Interpersonal Management
234	Professor	Academic and Scientific Skills,Statistics,Lab Finances and Budgeting,Conflict Resolution and Interpersonal Management
235	Professor	Lab Business Management,Networking,Lab Finances and Budgeting,Conflict Resolution and Interpersonal Management
236	Professor	Conflict Resolution and Interpersonal Management
237	Professor	Programming/Coding,Team Building/Mentorship,Networking,Teaching Skills,Presentation Skills,Collaboration and Teamwork
238	Professor	Grant and Scientific Writing,Team Building/Mentorship,Lab Business Management,Lab Finances and Budgeting,Conflict Resolution and Interpersonal Management
239	Professor	Academic and Scientific Skills,Statistics,Networking,Teaching Skills,Conflict Resolution and Interpersonal Management
240	Professor	Statistics,Teaching Skills
241	Professor	Statistics
242	Professor	Programming/Coding,Lab Business Management,Lab Finances and Budgeting
243	Professor	Academic and Scientific Skills,Networking,Teaching Skills,Collaboration and Teamwork
244	Professor	Academic and Scientific Skills,Statistics,Programming/Coding,Grant and Scientific Writing,Team Building/Mentorship,Lab Business Management,Networking,Preparation for Industry,Public/Science Policy,Teaching Skills,Presentation Skills,Lab Finances and Budgeting,Collaboration and Teamwork,Conflict Resolution and Interpersonal Management,Personal Finance
245	Professor	Grant and Scientific Writing
246	Professor	Lab Finances and Budgeting
247	Professor	Academic and Scientific Skills,Statistics,Conflict Resolution and Interpersonal Management
248	Professor	Statistics,Grant and Scientific Writing
249	Professor	Statistics,Programming/Coding,Grant and Scientific Writing,Lab Business Management,Teaching Skills,Presentation Skills,Lab Finances and Budgeting,Conflict Resolution and Interpersonal Management
250	Professor	Statistics,Programming/Coding,Grant and Scientific Writing,Team Building/Mentorship,Lab Business Management,Lab Finances and Budgeting,Conflict Resolution and Interpersonal Management
251	Professor	Grant and Scientific Writing,Lab Business Management,Lab Finances and Budgeting,Conflict Resolution and Interpersonal Management
252	Professor	Statistics,Programming/Coding,Conflict Resolution and Interpersonal Management
253	Professor	Academic and Scientific Skills,Programming/Coding,Grant and Scientific Writing
254	Professor	Academic and Scientific Skills,Team Building/Mentorship,Teaching Skills
255	Professor	Team Building/Mentorship,Lab Business Management,Lab Finances and Budgeting
256	Professor	Statistics,Programming/Coding,Grant and Scientific Writing,Team Building/Mentorship,Conflict Resolution and Interpersonal Management
257	Professor	Academic and Scientific Skills,Statistics,Grant and Scientific Writing,Team Building/Mentorship,Lab Business Management,Networking,Teaching Skills,Presentation Skills,Lab Finances and Budgeting,Collaboration and Teamwork
258	Professor	Statistics,Programming/Coding,Grant and Scientific Writing,Lab Business Management,Teaching Skills,Lab Finances and Budgeting,Collaboration and Teamwork,Conflict Resolution and Interpersonal Management
259	Professor	Grant and Scientific Writing,Team Building/Mentorship,Presentation Skills,Collaboration and Teamwork,Conflict Resolution and Interpersonal Management
260	Professor	Team Building/Mentorship,Lab Business Management,Lab Finances and Budgeting,Conflict Resolution and Interpersonal Management
261	Professor	Academic and Scientific Skills,Statistics,Grant and Scientific Writing,Team Building/Mentorship,Networking,Teaching Skills
262	Professor	Statistics,Team Building/Mentorship
263	Professor	Programming/Coding,Grant and Scientific Writing,Team Building/Mentorship,Presentation Skills,Collaboration and Teamwork
264	Professor	Statistics,Programming/Coding,Lab Business Management,Lab Finances and Budgeting,Conflict Resolution and Interpersonal Management
265	Professor	Other
266	Professor	Lab Finances and Budgeting

## Sheet: Fig 3A
Response number	Considered Career Path(s) Upon Completion of Postdoc
1	Academic Administration
2	Academic Faculty
3	Academic Faculty
4	Academic Faculty
5	Academic Faculty
6	Academic Faculty
7	Academic Faculty
8	Academic Faculty
9	Academic Faculty
10	Academic Faculty
11	Academic Faculty
12	Academic Faculty
13	Academic Faculty
14	Academic Faculty
15	Academic Faculty, Academic Non-Faculty
16	Academic Faculty, Academic Non-Faculty
17	Academic Faculty, Academic Non-Faculty
18	Academic Faculty, Academic Non-Faculty
19	Academic Faculty, Academic Non-Faculty, Non-academic Jobs
20	Academic Faculty, Academic Non-Faculty, Non-academic Jobs
21	Academic Faculty, Academic Non-Faculty, Non-academic Jobs
22	Academic Faculty, Academic Non-Faculty, Non-academic Jobs
23	Academic Faculty, Academic Non-Faculty, Non-academic Jobs
24	Academic Faculty, Non-academic Jobs
25	Academic Faculty, Non-academic Jobs
26	Academic Faculty, Non-academic Jobs
27	Academic Faculty, Non-academic Jobs
28	Academic Faculty, Non-academic Jobs
29	Academic Non-Faculty, Non-academic Jobs
30	Academic Non-Faculty, Non-academic Jobs
31	Don't know
32	Don't know
33	Non-academic Jobs
34	Non-academic Jobs
35	Non-academic Jobs

## Sheet: Fig 3B
Skill	No Training	Informal Training	Formal Training
Self-awareness	24	4	4
Time Mangement	26	2	4
Resource Management	27	4	1
Human Resources	27	1	4
Building a Team	29	2	0
Interpersonal relationships	24	1	5
Conlict resolution	31	0	1
Leadership	32	0	0

## Sheet: Fig 3C
	General Events (n=8)		Themed Events (n=3)		You3 (n=8)
	Avg % of RSVPS	St Dev	Avg % of RSVPS	St Dev	Avg % of RSVPS	St Dev
Postdocs	0.45	0.12	0.71	0.17	0.95	0.03
Graduate studetns	0.35	0.17	0.62	0.34
