# Supplementary material for: A structured professional development curriculum for postdoctoral fellows leads to recognized knowledge growth
Source: PLoS One. 2021 Nov 22;16(11):e0260212. doi: 10.1371/journal.pone.0260212 (PMC8608334; doi:10.1371/journal.pone.0260212)
Supplement: S2 Dataset — (XLSX) [file pone.0260212.s005.xlsx]

## Sheet: Survey data
Index	Q1	Q2	Q3_1	Q3_2	Q3_3	Q3_4	Q3_5	Q3_6	Q3_7	Q3_8	Q4_1	Q4_2	Q4_3	Q4_4	Q4_5	Q4_6	Q4_7	Q4_8	Q5
R_8GrjyGpAnu2xDnr	Case	-2	4	4	3	3	3	4	3	3	4	4	4	4	4	4	4	4
R_241XeKFf3WaWysz	Case	-5	4	4	3	1	2	3	2	3	5	5	4	4	3	4	3	4
R_3GrikOo9OekUQdh	Case	-5	4	4	3	4	4	4	4	4	5	5	4	4	4	4	4	4
R_3L0hxS5FY9ZF2Fr	Case	-1	4	2	3	3	4	4	3	4	5	3	4	4	4	5	4	5
R_1FaAo1HtYp3cunD	Case	0	3	2	2	3	3	3	3	3	4	3	4	3	3	4	4	3
R_pc3mnw1LbBSX1lv	Case	-2	3	2	3	2	3	2	2	3	4	4	4	3	3	3	3	4
R_3CZ8DaD3vaSpBTf	Case	-2	3	3	3	4	3	3	3	3	3	4	3	3	3	3	3	3
R_2ASue8f5abo6j1j	Case	-1	2	4	2	2	4	3	2	2	3	4	3	3	4	4	2	3
R_2z5OdOiqJnxpP80	Case	0	3	3	2	2	4	4	1	2	4	4	5	5	5	3	1	3
R_3jcxDDrYmR7j6sv	Case	-1	4	4	3	4	4	4	4	3	5	4	4	4	4	5	4	4
R_1is4n9ibY4uOS8z	Case	0	3	3	2	2	2	2	3	3	3	3	2	2	2	2	3	3
R_33rKLxL74hF6XTZ	Case	-3	4	4	2	4	4	4	2	3	4	5	4	4	5	5	3	4
R_yPAZVLc3WKH5Wjn	Case	-2	4	4	4	4	4	4	4	4	5	5	5	3	5	5	5	5
R_2B5a6uQ5fVkwduF	Case	-1	1	2	1	2	2	1	2	1	4	4	4	2	2	2	3	3
R_263EWPxeRIpKvfk	Case	-1	4	3	3	3	3	3	2	3	5	3	4	4	4	4	2	5
R_PBBITglKeOriVxv	Case	-4	4	3	3	3	4	4	3	3	3	3	4	3	3	3	2	3
R_1MNc7TkwkXT3iiQ	Case	-3	2	2	3	3	3	3	2	1	5	5	5	3	4	4	3	5
R_2zN2JMLGLwcHa1g	Case	-1	3	3	2	4	3	3	2	2	4	4	4	4	4	4	4	4
R_2cAXdIvWkeOertH	Case	-1	4	3	1	4	3	3	2	4	4	4	4	3	3	3	4	4
R_1gc3rzsuWwcmcMl	Case	-5	4	3	3	3	4	4	2	3	5	4	5	3	4	5	3	4
R_24uzhXYMl5CqphS	Case	-2	3	3	1	3	3	4	4	4	4	4	2	4	5	4	4	4
R_22zvwTsii72GN8M	Case	-2	3	2	3	3	4	3	3	3	4	4	3	3	3	3	3	3
R_3NOkPNVEmPTCseJ	Case	-1	4	3	3	3	3	4	3	3	5	4	4	3	4	5	5	4
R_agHnDWKnBiFYnsd	Control	0	2	4	1	1	1	1	1	1	5	4	4	2	2	3	4	4	1
R_1FJrupvc9e6W29m	Control	-1	4	1	1	1	1	1	1	1	3	2	3	1	1	1	2	3	1
R_xuvFmzTrHBi8CSR	Control	0	3	1	1	1	1	1	1	1	5	1	4	5	4	4	5	5	0
R_Bx3fvuuXcvd2Jyh	Control	0	3	1	1	1	4	2	3	3	3	1	3	4	4	5	5	4	1
R_1mmBuXaDqkWpJhx	Control	-1	1	2	1	1	1	1	1	1	3	2	3	1	2	2	4	4	0
R_bJzgvR9T8yJRpDz	Control	0	2	3	2	1	2	2	2	1	3	4	3	2	3	3	3	2	0
R_39ukG9OU2vK0cb7	Control	0	1	1	1	1	1	1	1	1	3	2	4	2	2	2	2	2	0
R_2TsYSluMZRzR8S8	Control	-4	1	1	1	1	1	1	1	1	4	3	4	2	3	3	3	4	0
R_2TBnBOFrJKnjbJE	Control	-3	1	2	2	2	3	2	1	2	4	3	5	2	3	3	2	3	1
R_3ht4ckK5EC5rPm4	Control	-1	1	1	1	1	1	1	1	1	3	4	3	3	2	2	3	4	1
R_3NvN28cNKNKiFGP	Control	0	1	3	1	1	1	1	1	1	5	5	4	2	2	3	3	3	1
R_2s6Y4L0OCd1RJzU	Control	-1	2	1	1	1	3	1	1	2	4	4	4	2	4	2	3	3	1
R_2S2Lr3XCJ9jhCkZ	Control	-3	1	1	1	1	1	1	1	1	4	3	4	3	2	3	3	3	0
R_1eS12EXmonKci9k	Control	0	3	4	3	1	2	1	2	2	4	4	4	1	2	1	2	3	1
R_Y4xUbRDZmiEYfbr	Control	-3	3	3	3	3	3	3	3	3	5	4	4	4	4	4	4	5	1
R_2vd03cYh7aZ2EXl	Control	-2	2	3	3	3	3	3	3	3	4	4	4	4	4	4	4	4	1
R_2vjO6PAJm05Y7yV	Control	-1	1	1	1	1	1	1	1	1	3	1	4	3	2	4	4	4	0
R_2dJTnDAyYwQEFKV	Control	0	1	1	1	1	1	1	1	1	4	5	5	2	2	2	4	3	0
R_1OOBJFdkB21xBTj	Control	-3	1	1	1	1	1	1	1	1	5	1	4	4	3	3	3	3	0
R_2dt0Dmh5YC9XN27	Control	-3	3	1	2	1	1	2	2	2	4	2	4	3	3	3	4	3	0
R_3NRsOmEzlelPWjh	Control	-2	1	1	1	3	3	1	1	1	4	3	3	4	3	2	3	3	1
R_28Y6JdxQR77IABj	Control	-1	1	1	1	1	1	1	1	1	4	4	4	3	3	3	3	3	0
R_3q9Io4ubH9VtbIr	Control	-1	3	1	3	3	2	2	3	2	4	1	3	4	2	2	4	2	0
R_1QylNwBkhT9M9TQ	Control	0	1	1	1	1	1	1	1	1	3	3	2	2	1	1	1	2	0
R_1cYfBOE5AQCdeKo	Control	0	1	1	1	1	1	1	1	1	3	2	4	3	3	3	3	4	0
R_3h5ryDuFJJZzyjw	Control	0	2	1	1	1	1	1	1	1	4	4	5	2	4	3	4	5	1
R_3HMMUvS7KIOV228	Control	-3	1	1	1	1	1	1	1	1	4	4	4	3	4	3	4	4	0
R_DPrTXz6GVGEd3y1	Control	-2	3	2	2	2	1	1	2	2	4	3	3	2	3	2	3	3	0
R_2P70bdRLw8N6Gnt	Control	-1	2	1	1	3	1	2	1	2	5	3	4	5	2	4	4	4	1
R_WrLtz0GOmayyhs5	Control	-2	1	1	1	1	1	1	1	1	4	4	4	4	3	3	2	4	0
R_2fBy9toiTVHdNJB	Control	-1	1	1	1	1	1	1	1	1	4	4	3	2	2	2	4	3	0
R_6zoCkwzZhxSirv3	Control	0	2	2	2	1	3	1	1	1	4	3	5	3	4	3	3	3	1
R_1kSSYEe7kqEhq3z	Control	0	2	2	2	2	2	2	2	2	3	3	3	3	3	3	3	3	0
R_27djCCMVRGoYUH2	Control	-2	1	1	1	1	1	1	1	1	5	5	4	3	1	3	3	4	0
R_2fpV148oPVGubLa	Control	-2	1	1	1	1	1	1	1	1	3	3	4	2	2	3	4	4	0
R_1P80DqHpzvTFFfH	Control	-1	1	1	1	1	1	1	1	1	3	3	3	2	1	1	3	3	0
R_2XmPgFuAuGvjR1G	Control	-1	4	1	2	1	1	1	1	2	4	5	4	3	3	3	4	5	0
R_De3gNOC2J8XMzyF	Control	0	3	3	3	3	3	3	3	3	4	4	4	4	4	4	4	5	0
R_2qmZGsZOV17qeB7	Control	0	3	1	2	1	1	1	2	2	4	2	4	4	3	3	4	4	0
R_2X0ZvOAA6k8n2UF	Control	-2	1	1	1	1	1	1	1	1	3	4	2	1	1	1	1	2	0
R_2D1utIDZRUr8qj5	Control	-1	4	3	4	4	4	4	4	4	4	4	4	4	4	4	4	4	0
R_3RezBV2rDhAPrNk	Control	-2	2	2	2	2	2	2	2	2	4	3	3	3	3	4	4	4	0
R_2uPMiL5lvX541Ao	Control	-1	2	2	2	2	1	1	1	1	3	3	3	2	2	2	2	2	0
R_3M4dVVBHnKbATf4	Control	-2	3	3	1	1	2	1	2	3	4	4	3	3	2	2	2	3	0
R_2ToSy7TLDtiaTLd	Control	0	1	1	1	1	1	1	1	1	4	4	3	2	1	1	4	3	0
R_2bZUPyfG7kWjs3w	Control	-1	3	4	1	1	3	1	3	2	4	3	4	2	4	2	3	3	1
R_337mK6OOtJFzSks	Control	0	3	2	2	3	2	1	2	2	4	4	3	4	4	3	3	2	0
R_1is4ZOhbn3fAQcp	Control	-2	2	1	3	1	1	1	1	1	4	3	4	2	1	1	2	2	1
R_3fiYa71QaYtmLXh	Control	-3	1	1	1	1	1	1	1	1	3	1	5	3	1	1	1	3	0
R_1LCfu2yPqBZx7O4	Control	0	2	1	2	1	1	1	2	2	3	3	2	1	1	1	3	3	0
R_3G2PuRMLiQdcmL9	Control	0	2	1	1	1	1	1	2	1	4	2	4	1	1	2	2	3	1
R_2wsIvUrVernaeKY	Control	-2	1	2	1	1	1	1	1	2	4	4	4	3	1	1	3	3	0
R_3m7w5eOwG92bXBJ	Control	0	1	1	2	1	1	3	1	3	4	2	4	2	3	3	3	4	1

## Sheet: Data key
Value	Key
Index	Randomly assigned number to each response
Q1	Case or control
Q2	Years prior to 2019 of starting postdoctoral fellowship
Q3_1	Growth over baseline_Self awareness, strengths & accountability
Q3_2	Growth over baseline_Implicit bias
Q3_3	Growth over baseline_Time management
Q3_4	Growth over baseline_Budget management
Q3_5	Growth over baseline_Hiring, Interviewing
Q3_6	Growth over baseline_Building your team
Q3_7	Growth over baseline_Conflict resolution
Q3_8	Growth over baseline_Leadership skills
Q4_1	Current knowledge_Self awareness, strengths & accountability
Q4_2	Current knowledge_Implicit bias
Q4_3	Current knowledge_Time management
Q4_4	Current knowledge_Budget management
Q4_5	Current knowledge_Hiring, Interviewing
Q4_6	Current knowledge_Building your team
Q4_7	Current knowledge_Conflict resolution
Q4_8	Current knowledge_Leadership skills
Q5	Participated in previous workshop_controls only
